# Supplementary material for: After-effects of repetitive transcranial magnetic stimulation with parameter dependence on long-term potentiation-like plasticity and object recognition memory in rats
Source: Front Neurosci. 2023 Sep 19;17:1144480. doi: 10.3389/fnins.2023.1144480 (PMC10546014; doi:10.3389/fnins.2023.1144480)
Supplement: Supplementary file 1 [file Table_1.xlsx]

## Sheet: rTMS刺激对学习记忆的影响
group	编号1familiarization phase	A1	A2	编号2 test phase	A	B	e1	e2	h1	h2	d1	d2	inde_A	inde_B
1	1689	31.32	21.15	1699	29.45	31.16	52.47	60.61	-8.14	-3.22	1.71	0.03	0.49	0.51
1	1690	6.28	3.94	1700	8.39	9.06	10.22	17.45	-7.23	-3.28	0.67	0.04	0.48	0.52
1	1691	7.06	21	1701	7.84	27.28	28.06	35.12	-7.06	6.19	19.44	0.55	0.22	0.78
1	1692	15.53	23.38	1702	14.07	38.59	38.91	52.66	-13.75	5.38	24.52	0.47	0.27	0.73
1	1693	22.1	58.19	1703	16.27	35.73	80.29	52	28.29	23.87	19.46	0.37	0.31	0.69
1	1893	17.66	113.79	1904	22.13	31.76	131.45	53.89	77.56	43.6	9.63	0.18	0.41	0.59
1	1894	28.19	79.46	1905	16.09	48.43	107.65	64.52	43.13	37.74	32.34	0.5	0.25	0.75
2	1715	14.65	37.6	1726	21.42	32.58	52.25	54	-1.75	4.7	11.16	0.21	0.4	0.6
2	1718	55.31	56.2	1729	25.66	40.22	111.51	65.88	45.63	30.1	14.56	0.22	0.39	0.61
2	1719	25.94	54.95	1730	9.78	1.32	80.89	11.1	69.79	30.67	-8.46	-0.76	0.88	0.12
2	1874	0.72	44.92	1885	29.84	26.12	45.64	55.96	-10.32	-7.02	-3.72	-0.07	0.53	0.47
2	1895	29.22	38.33	1906	8.07	22.59	67.55	30.66	36.89	25.71	14.52	0.47	0.26	0.74
2	1896	20.38	16.27	1907	10.46	19.7	36.65	30.16	6.49	7.86	9.24	0.31	0.35	0.65
3	1694	15.14	52.92	1704	8.27	13.65	68.06	21.92	46.14	25.76	5.38	0.25	0.38	0.62
3	1695	42.3	25.55	1705	7.75	13.65	67.85	21.4	46.45	26.17	5.9	0.28	0.36	0.64
3	1696	10.07	16.3	1706	9.99	4.87	26.37	14.86	11.51	3.2	-5.12	-0.34	0.67	0.33
3	1697	23.67	30.98	1707	28.37	65.54	54.65	93.91	-39.26	-1.04	37.17	0.4	0.3	0.7
3	1887	12.93	26.63	1898	14.75	24.29	39.56	39.04	0.52	5.03	9.54	0.24	0.38	0.62
4	2144	6.64	90	2152	13.96	33.5	96.64	47.46	49.18	34.36	19.54	0.41	0.29	0.71
4	2145	41.87	9.7	2153	22.84	40.67	51.57	63.51	-11.94	2.94	17.83	0.28	0.36	0.64
4	2147	33.92	66.21	2155	10.15	22.08	100.13	32.23	67.9	39.92	11.93	0.37	0.31	0.69
4	2148	86.14	11.27	2156	1.1	40.54	97.41	41.64	55.77	47.61	39.44	0.95	0.03	0.97
4	1867	4.48	8.87	1878	0	14.72	13.35	14.72	-1.37	6.68	14.72	1	0	1
4	1868	16.39	30.78	1879	0	11.35	47.17	11.35	35.82	23.59	11.35	1	0	1
4	1889	42.77	39.9	1900	7.56	35.28	82.67	42.84	39.83	33.78	27.72	0.65	0.18	0.82
4	1890	61.08	42.21	1901	17.13	34.32	103.29	51.45	51.84	34.52	17.19	0.33	0.33	0.67
5	1709	25.35	41.3	1721	14.73	6.72	66.65	21.45	45.2	18.6	-8.01	-0.37	0.69	0.31
5	1711	48.38	52.65	1722	19.54	28.17	101.03	47.71	53.32	30.98	8.63	0.18	0.41	0.59
5	1713	17.77	20.03	1724	16.52	31.06	37.8	47.58	-9.78	2.38	14.54	0.31	0.35	0.65
5	1714	26.11	22.53	1725	0	4.5	48.64	4.5	44.14	24.32	4.5	1	0	1
5	1869	17.51	26.29	1880	40.96	18.95	43.8	59.91	-16.11	-19.06	-22.01	-0.37	0.68	0.32
5	1870	24.64	27.99	1881	27.83	36.48	52.63	64.31	-11.68	-1.52	8.65	0.13	0.43	0.57
5	1891	71.73	39.59	1902	21.31	38.99	111.32	60.3	51.02	34.35	17.68	0.29	0.35	0.65
5	1892	47.81	25.69	1903	16.8	23.18	73.5	39.98	33.52	19.95	6.38	0.16	0.42	0.58

## Sheet: 不同强度rTMS刺激对LTP诱导的影响
干预	分组名称	rTMS刺激后PS波幅与刺激前的比值	rTMS刺激后，与基线比差异显著	TBS刺激后，65min时与基线PS的波幅比值	（60min-65min）PS波幅与TBS刺激前PS波幅的比值（LTP）
120%TMS	25Hz、120%rMT	85 ± 9.70%，n=5，p<0.01	降低，t=21.196，p<0.01	98±11.3%（n=5）	63±8.1%
60%TMS	25Hz、60%rMT	64±9.38%，n=5，p<0.01	降低，t=160.1556，p<0.01	36±8.5%（n=5）	36±8.5%
100%TMS	25Hz、100%rMT	184.29±17.93%	增强，t=-41.5434，p<0.01，见图12	267.78±25.71%（n=5）	287±6.5%
1HZ 100%TMS	1Hz、100%rMT		且三种刺激强度对PS的影响之间两两比较差异显著（F=2605.65，p<0.01）	102.69±6.64% （n=5）
无TMS刺激，+TBS	sham TMS	/	无rTMS刺激：无变化	182±9.4%（n=5）	182±9.4%（n=5）	对照组与高频100%rMT 5s组（267.78±25.71%）（P<0.01）
						4组间差异具有统计学意义（F=16759.15，p<0.001，n=5），两两比较差异有统计学意义（p<0.01，n=5）
		0.5Hz 50% 100s	EPSP斜率、PS波幅均轻度降低，但很快（5～10min）恢复至基线水平，	降低	TBS刺激后PS波幅较刺激前稍降低，60min内未见明显增高，强直刺激不能诱导出LTP，P13页
		结论1：25Hz、刺激持续时间5s，不同刺激强度的rTMS刺激，对海马PP-DG通路PS波幅及LTP诱导产生双向调节作用。
		结论2：调节作用成倒“V”字形，两边都是降低。
		结论3：常规认为“低频rTMS降低兴奋性、高频rTMS增高兴奋性”这个结论仅在一定的rTMS刺激时间及刺激强度下发生。
			为了明确低频rTMS刺激是影响PP-DG通路场电位的波幅及LTP诱导，低频rTMS对PP-DG通路场电位波幅及LTP的抑制程度小于高频rTMS（刺激参数频率25Hz、强度60%rMT、时间5s）
